# Supplementary material for: The intestinal microbial composition in Greylag geese differs with steatosis induction mode: spontaneous or induced by overfeeding
Source: Anim Microbiome. 2021 Jan 6;3:6. doi: 10.1186/s42523-020-00067-z (PMC7934468; doi:10.1186/s42523-020-00067-z)
Supplement: Supplementary file 3 — Additional file 3. Biochemical and slaughter performances data set. [file 42523_2020_67_MOESM3_ESM.xlsx]

## Sheet: Slaughter performances and bioc
Goose	Group	System	BW	Liver_weight	Abdominal_fat_weight	Crop_volume	DM	Lipids	MM	Total_nitrogen	Lactate	Total_glucose	Free_glucose	Glycogen	fat_free_Lactate	fat_free_Total_glucose	fat_free_Free_glucose	fat_free_Glycogen
Goose01	Cconv	Conventional	4844	131.9	64	270.923	30.3256	3.18373	1.10704	15.9031	7.58	596.161	54.7058	541.456	7.33867	577.181	52.9642	524.217
Goose02	Cconv	Conventional	4734	113.9	88.4	246.294	29.6085	4.4257	1.16331	20.375	8.24	343.616	63.5474	280.069	7.87532	328.409	60.735	267.674
Goose03	Cconv	Conventional	5512	165.4	60.9	320.182	31.9307	5.10572	1.02605	15.2312	7.78	694.471	79.1373	615.333	7.38277	659.013	75.0968	583.916
Goose04	Cconv	Conventional	5662	147.1	140.8	344.811	30.3095	3.83565	1.0487	16.2375	6.37	672.415	88.788	583.627	6.12567	646.623	85.3824	561.241
Goose05	Cconv	Conventional	5443	147.4	128.9	344.811	31.5885	3.79808	1.04632	16.75	6.59	746.961	75.798	671.163	6.33971	718.591	72.9191	645.672
Goose06	Cconv	Conventional	5368	136	75.7	197.035	31.3802	4.29428	1.12082	16.5375	6.76	668.48	75.3392	593.14	6.46971	639.773	72.1039	567.669
Goose07	Cconv	Conventional	5828	183.3	104.8	418.699	30.4589	4.24613	1.04099	16.3594	7.02	669.858	78.2081	591.65	6.72192	641.415	74.8873	566.527
Goose08	Cconv	Conventional	6104	167.5	145.9	270.923	31.2553	4.41058	1.08199	16.2781	5.98	691.371	58.0392	633.331	5.71625	660.877	55.4793	605.398
Goose09	Cconv	Conventional	4971	181.2	119.5	369.44	33.2779	5.9059	1.04004	12.6594	3.42	797.335	57.8202	739.515	3.21802	750.245	54.4054	695.84
Goose10	Cconv	Conventional	5137	155.8	92.4	270.923	30.9596	4.47366	1.03348	13.6469	5.98	710.568	65.6208	644.947	5.71248	678.78	62.6851	616.095
Goose11	Cconv	Conventional	5187	127.5	126	369.44	28.4185	4.15819	1.22025	17.925	9.71	397.205	82.4764	314.729	9.30624	380.688	79.0469	301.642
Goose12	Cconv	Conventional	4558	134.6	193.6	246.294	32.7492	5.99469	1.10257	15.4812	6.88	608.56	60.4382	548.122	6.46757	572.079	56.8151	515.264
Goose13	OF	Conventional	8071	833			61.2961	48.8862	0.500337	8.4625	11.42	92.604	44.5357	48.0683	5.8372	47.3334	22.7639	24.5695
Goose14	OF	Conventional	7624	976			65.6607	56.9042	0.331657	7.51562	10.52	99.4416	43.0141	56.4276	4.53368	42.8552	18.5373	24.3179
Goose15	OF	Conventional	8092	772			65.3311	58.26	0.451034	8.09375	7.94	79.2205	37.6615	41.559	3.31415	33.0666	15.7199	17.3467
Goose16	OF	Conventional	8267	1115			63.5401	47.2051	0.376553	7.01875	10.94	80.6674	34.9408	45.7266	5.77576	42.5882	18.4469	24.1413
Goose17	OF	Conventional	7091	1308			66.0288	55.9248	0.750025	9.375	12.86	65.619	17.6449	47.9741	5.66807	28.9217	7.777	21.1447
Goose18	OF	Conventional	7729	1062			65.0756	53.6422	0.440064	7.8375	7.68				3.56028
Goose19	OF	Conventional	8336	1194			68.3424	58.7496	0.312671	7.85	9.08	69.6244	30.4827	39.1417	3.74554	28.7204	12.5742	16.1461
Goose20	OF	Conventional	8499	719			67.5441	56.747	0.394575	6.575	11.35	85.2341	35.4195	49.8146	4.90921	36.8663	15.32	21.5463
Goose21	OF	Conventional	8508	1043			68.5903	57.4429	0.343564	6.51875	8.7	65.5911	34.8853	30.7058	3.70247	27.9137	14.8462	13.0675
Goose22	OF	Conventional	7666	1096			68.461	58.683	0.364579	6.61875	10.03	70.5688	40.157	30.4118	4.14409	29.1569	16.5917	12.5652
Goose23	OF	Conventional	7899	796			57.9261	44.7422	0.534286	9.125	6.4	129.688	24.3082	105.38	3.5365	71.6628	13.4322	58.2306
Goose24	OF	Conventional	8256	683			57.4715	45.44	0.540829	12.7625	9.55	136.615	37.826	98.7889	5.21048	74.5371	20.6379	53.8992
Goose25	OF	Conventional	8690	1033			66.6877	56.3397	0.364269	8.875	6.16	57.2581	32.963	24.295	2.68948	24.9991	14.3918	10.6073
Goose26	OF	Conventional	7994	1429			68.4917	59.0567	0.280593	6.06875	10.16	68.5545	27.7589	40.7956	4.15984	28.0685	11.3654	16.7031
Goose27	OF	Conventional	7460	812			64.8274	52.911	0.445693	7.65313	8.8	52.4201	38.143	14.2771	4.14383	24.6841	17.9612	6.72293
Goose28	OF	Conventional	8035	969			62.2909	51.5396	0.433278	7	12.76	132.492	36.9919	95.5001	6.18354	64.2061	17.9264	46.2797
Goose29	Calt	Alternative	4985	118	94.5	221.664	32.9191	3.87431	1.02038	14.7469	6.24	800.829	50.3655	750.463	5.99824	769.802	48.4142	721.388
Goose30	Calt	Alternative	4935	117.9	36.4	197.035	32.9371	4.6684	0.86325	13.9781	7.24	739.16	41.4859	697.674	6.90201	704.653	39.5492	665.104
Goose31	Calt	Alternative	6017	128	51.4	320.182	29.297	4.67831	1.12687	15.5375	6.81	454.065	41.4166	412.648	6.49141	432.822	39.479	393.343
Goose32	Calt	Alternative	5731	165.5	55.5	270.923	31.6539	4.59091	1.09338	14.9563	5.65	553.018	40.9854	512.032	5.39061	527.629	39.1038	488.525
Goose33	Calt	Alternative	5587	125.9	119.1	221.664	32.0076	5.00052	0.975278	15.3688	8.07	621.487	45.1656	576.321	7.66646	590.409	42.907	547.502
Goose34	Calt	Alternative	5092	108.9	96.2	197.035	31.6586	4.15352	1.11373	17.2	8.15	525.642	41.8603	483.782	7.81149	503.809	40.1216	463.688
Goose35	Calt	Alternative	5170	146.8	63.2	270.923	33.3765	5.57117	0.931055	13.1281	6.18	735.037	56.9708	678.066	5.8357	694.086	53.7968	640.29
Goose36	Calt	Alternative	5966	125.5	83.5	295.552	30.6228	4.17173	1.20994	17.0688	6.21	551.38	43.7182	507.662	5.95094	528.378	41.8944	486.484
Goose37	Calt	Alternative	6497	111.8	51.9	369.44	31.9096	4.27484	1.08136	17.8781	6.4	592.44	46.3959	546.044	6.12641	567.114	44.4126	522.702
Goose38	Calt	Alternative	6256	116.4	93.4	295.552	29.1959	4.88725	1.16386	14.2063	6.15	450.294	47.6386	402.655	5.84943	428.287	45.3104	382.976
Goose39	Calt	Alternative	5244	116.3	89	246.294	32.6047	4.23779	1.08294	14.8938	6.84	648.032	60.6453	587.386	6.55013	620.569	58.0753	562.494
Goose40	Calt	Alternative	5589	133.4	56.5	320.182	32.9067	4.56661	0.996361	14.1969	6.59	710.731	58.394	652.337	6.28906	678.275	55.7274	622.548
Goose41	NegSF	Alternative	5996	102.9	243	283.238	30.9796	5.55127	1.0044	16.7125	10.18	313.971	88.6793	225.292	9.61488	296.542	83.7565	212.785
Goose42	NegSF	Alternative	6471	99.3	271.2	197.035	31.4914	5.43292	0.950896	16.6594	9.55	538.972	71.5283	467.444	9.03116	509.69	67.6422	442.048
Goose43	PosSF	Alternative	8984	243.9	728.5	197.035	42.4121	21.1293	0.653916	13.4969	7.54	409.149	49.2846	359.864	5.94685	322.699	38.8711	283.827
Goose44	PosSF	Alternative	8639	263.9	500	283.238	39.5097	16.936	0.701835	14.6156	8.73	451.535	50.4835	401.051	7.25149	375.063	41.9336	333.129
Goose45	NegSF	Alternative	7035	104	290.6	295.552	31.6283	6.25704	0.988663	17.5625	11.73	485.834	83.5119	402.323	10.996	455.436	78.2865	377.149
Goose46	NegSF	Alternative	5761	99.3	153.5	320.182	32.172	5.98473	0.940015	17.4062	9.93	507.828	68.3625	439.465	9.33572	477.435	64.2712	413.164
Goose47	PosSF	Alternative	8609	279.1	577.7	246.294	52.2926	34.5517	0.469889	11.8031	7.54	392.655	51.46	341.195	4.9348	256.986	33.6797	223.306
Goose48	NegSF	Alternative	7105	91.5	176.2	320.182	28.5451	4.09282	1.00078	17.4031	11.61	479.14	81.399	397.741	11.1348	459.53	78.0675	381.463
Goose49	PosSF	Alternative	7653	246.6	683.2	233.979	49.4586	30.5943	0.606509	12.0844	9.2	357.31	60.0842	297.226	6.38532	247.994	41.7018	206.292
Goose50	NegSF	Alternative	6536	103.6	282	270.923	31.5002	5.43249	0.96625	18.4312	11.64	551.55	87.7751	463.775	11.0077	521.587	83.0067	438.581
Goose51	NegSF	Alternative	6060	94.5	271	197.035	31.9741	5.3314	0.754963	23.1375	10.28	629.415	82.8736	546.541	9.73193	595.858	78.4553	517.403
Goose52	NegSF	Alternative	6624	106.5	165.1	431.014	31.1034	4.80632	0.974406	15.9656	10.24	502.535	83.6592	418.876	9.74783	478.382	79.6382	398.744
Goose53	NegSF	Alternative	6518	95.6	249	258.608	29.712	4.48373	1.05557	19.0188	10.35	341.84	100.019	241.822	9.88593	326.513	95.5342	230.979
Goose54	PosSF	Alternative	10417	377.8	776.4	295.552	56.1472	41.6313	0.420365	9.65625	9.25	180.527	45.8999	134.627	5.39911	105.371	26.7912	78.5802
Goose55	PosSF	Alternative	9019	217.2	665	197.035	43.5665	22.7172	0.719327	13.5844	10.02	386.616	60.6949	325.921	7.74373	298.787	46.9067	251.881
Goose56	PosSF	Alternative	7834	257	452.3	197.035	46.5964	26.2849	0.553461	11.8125	6.59	468.914	49.3166	419.598	4.85782	345.661	36.3538	309.307
Goose57	NegSF	Alternative	5401	74	197.1	258.608	28.6105	4.46307	1.06126	17.9969	10.99	258.598	91.2717	167.326	10.4995	247.056	87.1982	159.858
Goose58	PosSF	Alternative	10035	354.4	748.7	406.384	55.2485	39.141	0.366978	10.05	7.16	240.586	31.8546	208.732	4.35751	146.419	19.3864	127.032
Goose59	PosSF	Alternative	8630	200.5	592.9	197.035	35.7042	12.4237	0.90373	15.9844	8.81	459.253	64.6075	394.646	7.71547	402.197	56.5808	345.616
Goose60	PosSF	Alternative	8532	246.2	575.2	233.979	44.3592	22.7788	0.456742	13.3063	4.88	448.673	47.6103	401.063	3.76839	346.471	36.7653	309.705
